# Supplementary material for: Small Extracellular Vesicles of M1-BV2 Microglia Induce Neuronal PC12 Cells Apoptosis via the Competing Endogenous Mechanism of CircRNAs
Source: Genes (Basel). 2022 Sep 8;13(9):1603. doi: 10.3390/genes13091603 (PMC9498615; doi:10.3390/genes13091603)
Supplement: Supplementary file 1 [file genes-13-01603-s001.zip › Table S1.xlsx]

## Sheet: Sheet1
Target mRNAs
Pkib
Car5a
Wnt11
Calcr
Tbx4
Runx3
Entpd1
Cdk7
Ptgdr
Gcsam
Rangap1
Muc13
Adsl
Frk
Xk
Nqo2
Mafb
Fbrs
Ncan
Itga9
Adra1b
Runx1t1
Mob4
Npy1r
Dgkg
Sstr4
Rpsa
Il18r1
Micall1
St8sia1
Six4
Sco1
Dnlz
Rfx3
Myo1e
Serpinf2
Elf1
Stxbp3a
Il17ra
Drp2
Hist1h1d
Sema5b
Nab2
Nab1
Wbp1l
Il11
Prdm2
Cd1d1
Neurod2
Zfp78
Zfp74
Tfam
Has2
Slc8a3
Klc1
Uncx
Ccna2
Zfp92
Cbx3
Fzd7
Fzd5
Tead3
Snap23
Taf1a
Wrn
Snai2
Fxn
Rnasel
Lbp
Fam126b
Tsc22d3
Nus1
Ccpg1
Hltf
Tcea1
Pknox1
Cer1
Ints6
Rhag
Tcf21
Pik3c2a
Casp8
Olr1
Rad51d
Nkx2-9
Slc6a2
Gpr123
Cnih
Tbx15
Rp2h
Ehhadh
Sap18
Zfand5
Mettl2
Zwint
Aoc3
Lhx6
Nck2
Dhx8
Kcnj15
Dnase1l3
Lcp2
Atp10a
Magea5
Mbd4
Pstpip2
Ppp2r3d
Cradd
Slc22a8
Ubxn8
Sort1
Mapk11
Pcdh10
Csf2ra
Csf2rb
Il8
Ilf3
Agtrap
Sema3e
Pla2g2d
Lgr5
Slc23a1
Ly96
Unc13b
Stxbp4
Emc8
Timm17b
Synj2bp
Gm16515
Zfp68
Pacsin2
Slc35a1
Cdh20
Aplnr
Gpc6
Xcr1
Mapk8
Map3k12
Mapkbp1
Ceacam1
Cops7b
Abcd2
Trpc7
Pla2g7
Sh2d2a
Shroom3
Pdxk
Hspb7
Scd3
Ercc4
Nox4
Fbxl17
Chek2
Folh1
Sept9
Egfl6
Asah2
Barhl2
Grasp
Zfp316
Rab27a
Dkc1
TOB2
Cd200r1
Plxnc1
Larp1
Akap10
Nek7
Trim39
Evi2b
Chst2
Pxmp4
Plag1
Rpl7l1
Dimt1
Smurf2
Ccdc90b
Ccdc82
Aptx
Rps23
Sfrs18
Sike1
Tex12
Trp53rk
Commd7
Mrpl45
Nkap
Cand2
Lrrc40
Ascl4
Klhl13
Calcoco1
Fgfr1op2
Lrp2bp
Tiprl
March5
Ccdc167
Rnf166
Angel1
Lrrn4cl
Prrc1
Kctd5
Rhobtb1
Glrx2
Hopx
Tprkb
Tspan18
Nol7
Dzip3
Cd2bp2
Rnf168
Arl16
Fam213a
Vcpip1
Kdsr
Pwwp2a
Rpusd2
Lpcat2b
Mex3b
Oxsm
Epg5
Gas2l3
Pogk
Tmem25
Dhdh
Fam83d
Synpr
Tnfrsf13c
Tmem236
Gcnt3
Zfp157
Supt7l
Lrrc8e
Ceacam18
Aida
Wdr43
Car10
Ints8
Tmem161b
Sass6
Cox15
Anln
Kremen2
Ndufaf7
Tmco1
Fam151b
Psd2
Zfp329
Steap2
Rnf6
Ftsjd2
Fblim1
Ranbp10
Xrcc3
Clvs1
Lrrc71
Mau2
Ttc17
E2f8
Zfp933
Mpp7
Rab11fip1
Cdyl2
Nln
Ppp1r1c
Samd7
Mon1b
Trappc9
Gatc
Mpped2
Tstd3
Glt25d1
Smpd4
Prdm8
Ap5z1
Pgm5
Phf17
Uvrag
Fbxo22
Ndor1
Nadsyn1
Car5b
Mrpl19
Rassf5
Cd274
Kcnj1
Stk32b
Slc4a4
Ms4a4c
Mrps14
Afg3l1
Ehd3
Mocs1
Zfp111
Kcnip3
Nif3l1
Cacna2d2
Fgf16
Wdr46
Mgea5
Sorcs2
Unc93a
Nedd4l
Kcnn1
Crispld1
Lin7a
Cml2
Zscan29
Lphn2
Clca2
Acnat1
Zmynd12
Akna
Iffo2
Zfand2a
Zfp518b
Lin54
Lars2
Gtdc2
Tmem26
Tns4
Asb13
Ttc38
Nsun3
Armcx6
Magee2
Ly6g6c
Greb1
Man2a2
Adarb2
Dmbx1
Ptpn7
Med16
Senp3
Havcr2
Adamts14
Tmlhe
Ccrl1
Ell2
Dlgap5
Gemin8
Rgs9bp
Zfp553
Mtss1
Ap1ar
Slc39a14
Slc5a8
Mfsd7c
Nrbp2
Rprd1a
Rabgap1
Pdik1l
Acsm2
Tifab
Hexim1
Erlin2
Nupl2
Lrrtm2
Unc5d
Tbx22
Zfp931
Mrgpre
Zfp951
C5ar2
Gpr157
Itga11
Ppp6r1
Syt15
Nwd1
Tmem241
Fsd1l
Pigv
Myo5c
Frmd6
Nup133
Krt222
Trim65
Ddx58
Slmo1
Uhrf1bp1l
Oacyl
Ifi44
Gramd1c
Tmem132c
Agphd1
Zfp384
Tet2
Jhdm1d
Cd300a
Gdpgp1
Mettl20
Fermt1
Pik3r5
Pirt
Rreb1
Slc12a8
Bnc2
Rasal2
Creb5
P4ha3
Glyctk
Rccd1
Ubn2
Arhgap11a
Rbms3
Mbtps2
Mapkap1
L3mbtl4
Mbnl3
Tyw3
Slc25a21
Ccdc85a
Vprbp
BC021785
Itpk1
Man1c1
Vps33b
St18
Yeats2
BC030476
Nat8l
Vsig10
Lrrc61
Dmrta1
Grhl3
Ybey
Prss42
Fam46a
Ms4a5
Txlnb
Podn
Bend3
BC026590
Slitrk2
Urb2
BC053749
Zfp811
Zfp617
Gcnt4
Asap3
Ado
Syndig1l
Pm20d2
Rmi2
Rbm44
Ccdc78
Mettl21e
Prdm12
Slc25a34
Nxpe3
Rsph4a
Ppp4r2
Camsap1
Fam160b2
Zfp691
Zmym5
Fam198a
Tmem69
Pappa2
Sp9
Ugt2b35
Adamts17
Erich1
Slc22a15
Rft1
Rhbdl2
Tmem132b
Nckap5l
Trim72
Ccdc36
Heatr2
Zfp882
Ctxn3
Neurl1b
Mylk4
Gm4841
Fam169b
Gm4951
Gm8369
Tmem170b
Gm5615
Bend4
Mcidas
Gm14137
Gm14326
Zbed6
Trim12c
Acadm
Chrna1
Chrnb4
Chrnd
Adrbk2
Cd22
Cd28
Cd4
Cd40
Cd8b1
Comt
Crp
Cycs
Hlcs
Lrrc32
Egr2
Eif2s1
Fgf2
Gfpt1
Gja3
Gna13
Gna15
Grid1
Grik3
H2-T3
Htt
Hoxc8
Idua
Itgav
Lifr
Ltf
Mdm2
Ncl
Ngfr
Nppc
Ntrk3
Oprm1
Osbp
Pcna
Pcsk5
Pfkl
Pgm3
Prkcd
Plau
Plaur
Plcb1
Prrx1
Ptprb
Ptpre
Rara
Ret
Pdc
Saa4
Sim1
Sox1
Il1rl1
Tacr1
Tacr2
Tgfb2
Timp2
Trp53
Uba1y
Wnt1
Wnt3
Zfp39
Btc
Cd33
Mc1r
Nr3c2
Pigh
Drd1a
Pola2
Bax
Htr1f
0610009O20Rik
1190002N15Rik
1200011I18Rik
1500009C09Rik
1700019G17Rik
1700025G04Rik
1700037H04Rik
1810013L24Rik
2210016F16Rik
2410127L17Rik
2510002D24Rik
2510039O18Rik
2510049J12Rik
2810006K23Rik
3632451O06Rik
4921509C19Rik
4921524J17Rik
4930402H24Rik
4930444A02Rik
4930579G24Rik
4931406P16Rik
4933411K20Rik
4933427D06Rik
5730455P16Rik
6030458C11Rik
8430427H17Rik
9530068E07Rik
A830018L16Rik
Cpox
Abcc9
Abcd4
Abcg1
Abhd10
Crebzf
Abi2
Gria3
Abl2
Ablim1
B3gnt1
Grk4
Csf3r
Acbd5
Gtf2h2
Gtf2i
Acot2
Acsl1
Ctdsp2
H2-D1
Acss1
Actn1
Acvr1b
Hap1
Adam10
Adam11
Adam19
Adam23
Cx3cl1
Clec7a
Adarb1
Adcy1
Adcyap1r1
Add3
Nf2
Hiat1
Hif1a
Hif1an
Scamp5
Hipk3
Aebp2
Aff4
Nfib
Agap1
Agfg1
Nfya
D630003M21Rik
Ago3
D630045J12Rik
Agpat6
Daam1
Ahcyl1
Ahcyl2
Ahi1
Aicda
Ttyh3
Sec24a
Dclk1
Ak4
Hpca
Akap2
Akap7
Hspa12a
Akap9
Ddx19b
Aldh3a2
Aldoa
Alg2
Npy2r
Dedd
Dennd1a
Id2
Dennd4c
Dennd5a
Dennd5b
Nrarp
Amer1
Amfr
Amotl2
Amz2
Dhfr
Ifngr2
Dhx33
Angpt1
Ank2
Ank3
Ankib1
Ankra2
Ankrd13b
Ankrd26
Dlc1
Shisa6
Dll4
Ap3d1
Dmd
Ap3s2
Apba1
Dnajc27
Apln
Aplp2
Apmap
Ocrl
App
Appl1
Dock4
Arap2
Arel1
Arf3
Insig2
Draxin
Arhgap21
Arhgdia
Arhgef9
Arid4b
Irgq
Arl15
Arl2
Arl6ip1
Dzank1
Armcx2
Arpc3
Ednrb
Asb7
Jag1
Efcab14
Ash1l
Asxl2
Asxl3
Atf2
Kcnab3
Atg14
Atg9a
Atp2a2
Atp2b2
Atp2b3
Atp6ap2
Atp6v1b2
Eln
Atp7a
Atp8a1
Elovl5
Atp9b
Elovl6
Atraid
Atrn
Atxn1
Atxn7l3
Enc1
Auts2
Avl9
Enpp4
Enpp5
Entpd5
B3galnt1
B3galt5
Kitl
B4galt6
Bace1
Baiap2
Klhl23
Erc1
Baz2b
Bbc3
Kmt2a
Kpna3
Pigl
Etnk1
Smo
Etv3
Exoc7
Bckdk
Bcl11b
Bcl2
Bcl2l1
Bcl2l11
Lcor
Lcorl
Bcl2l2
Fam104a
Fam107a
Bicd1
Plagl2
Fam120c
Bmpr1a
Brd4
Bri3bp
Brms1l
Btaf1
Btbd7
Lnpep
Cxcl11
Lonrf1
Btrc
C030039L03Rik
C1galt1
C1ql3
C77370
Lpp
Cacnb2
Cadm1
Cadm2
Cadm3
Cadps
Ppp1r12c
Calm1
Camk1d
Camk2n1
Camk4
Camkk2
Ppp2r5e
Camsap2
Camta1
Cap2
Caprin1
Fbxo21
Capza2
Fbxo27
Fbxo8
Fchsd1
Fech
Fem1b
Casc4
Cask
Prkci
Zmiz2
Maea
Cav1
Cbfa2t2
Cbfa2t3
Cblb
Cbln1
Cbln2
Flnb
Cbx4
Ccdc127
Fndc3a
Fndc3b
Ccdc28a
Fopnl
Psd3
Foxk1
Ccnd1
Ccne1
Ccnjl
Ccnt2
Foxred2
Pten
Ccser2
Mavs
Frmpd1
Fsd1
Ptpn3
Fstl1
Cd2ap
Furin
Fut9
Fzd1
Ptprr
Cd69
Gabpb2
Cdc27
Cdca4
Cdh12
Cdh22
Cdip1
Megf9
Cdk13
Cdk17
Cdk6
Rab34
Rab3c
Cds1
Cds2
Celf1
Celf2
Mgll
Cep120
Cep170
Gfra2
Gga2
Mlf2
Rap1gds1
Rap2a
Mllt3
Git2
Chd3
Denr
Rasgrp1
Glrp1
Chic1
Chka
Glud1
Igf2
Mpped1
Mprip
Chst1
Chst15
Tmem109
Igsf11
Rcan2
Mup18
Clk1
Clmn
Clock
Cltc
Clu
Reep5
Gmpr
Gnai1
Cmtm6
Cnih3
Cnksr2
Cnot1
Cnot6
Cnr1
Cnst
Rgs8
Cntn3
Cntnap1
Golim4
Col4a1
Gpd1
Gpr107
Cops2
Gpr146
Gpr155
Rnf111
Mylip
Cox5b
Ism1
Cpeb2
Gpr68
Cpm
Gramd1b
Rnf216
Grb10
Grem2
Crebl2
Creg2
Crybg3
Grin3a
Grm1
Kank2
Csmd1
Kbtbd11
Gstt3
Gtdc1
Csrp2bp
Ncam1
Elavl3
Trim2
Rsrc2
Nceh1
Rtl1
Rtn3
Runx1
Haus2
Ndufa4
Trit1
Cxcl12
Neo1
Heatr3
Neu1
Hecw1
Cxxc5
Hecw2
Heg1
Hes1
Nfat5
Nfatc1
Nfe2l1
Nfia
Scn2a1
D430041D05Rik
D430042O09Rik
Nfx1
Scn4b
Nhsl1
Nid1
Hmgcll1
Daam2
Pianp
Homer2
Kpnb1
Hoxa11
Dcbld2
Dcc
Nmnat2
Hpcal4
Nol10
Hs2st1
Hs6st1
Senp5
Sept3
Ddx3y
Ddx5
Hyal1
Hyou1
Ddx6
Ube2q1
Nr2c2
Dennd6a
Nr4a2
Dgkd
Igf1
Igfbp3
Igfbp5
Diras2
Fam171a1
Sh3d19
Ikbkg
Nudt10
Ikzf5
Shh
Dlx3
Nup210
Il18bp
Usp45
Utrn
Sirt1
Lpl
Dnm1l
Ogfrl1
Vdr
Olfm3
Inip
Dpp6
Dpysl2
Opcml
Insr
Dsel
Vps13c
Slc17a5
Dync1i1
Dynll2
Dyrk1a
Ist1
Fermt2
Itga6
Padi2
E130311K13Rik
Pafah1b1
E2f3
Ebf3
Ece1
Itpr1
Slc27a1
Flrt1
Parg
Efna2
Efnb2
Efr3a
Efr3b
Slc31a1
Egln2
Slc35a4
Kcna1
Kcnc3
Eif4g2
Elavl4
Kcnj2
Elfn1
Elk1
Elmod1
Ncor1
Pde7b
En2
Kif1a
Slc7a1
Entpd7
Eogt
Ep300
Epas1
Kif5b
Zc3hav1l
Slc9a2
Slc9a5
Epha4
Epha7
Klf8
Klhl18
Klhl2
Klhl22
Phip
Ercc6
Kmt2c
Sec11a
Pid1
Kpna1
Zfhx3
Mfap3l
Kras
L1cam
Pik3r1
Lancl1
Pik3r3
Larp4b
Ext1
Extl3
Zfp26
Ezh1
F2r
Pitpna
Snx27
Pitpnm2
Ldhb
Rars2
Ldlrad4
Soga1
Lemd3
Lhfpl2
Fam126a
Rassf8
Fam163a
Fam163b
Fam168b
Lman1
Fam173b
Fam179b
Fam20b
Lnp
Pofut1
Sptlc1
Lonrf3
Polr2m
Polr3a
Srp72
Reps2
Gnal
Lrch1
Gnas
Fam76b
Fam78b
Lrig2
Lrp11
Fas
Fasn
Fat3
Stat1
Stat2
Lrtm2
Fbxl2
Fbxl20
Fbxl3
Stk10
Stk35
Stk38
Prex2
Oxtr
Strbp
Lyrm9
Prkar2a
P4hb
Lzts3
Fgd4
Maf
Prmt5
Fkbp1b
Fkrp
Flna
Maml3
Flot2
Sv2a
Fnbp1
Fnbp1l
Map3k1
Napb
Map3k7
Prune2
Map7d1
Map9
Trappc10
Mapk3
Mapkapk3
Psme4
Gfod1
Tacc1
Foxo3
Kcnj5
Mark2
Ndfip2
Ptn
Frmd5
Tarsl2
Ftsj1
Tbc1d23
Slc7a11
Tbc1d24
Mcf2l
Fzd6
Tbc1d30
Gabpa
Pfkfb4
Mdm4
Gabra1
Gad2
Gadd45a
Rab21
Mepce
Nipal3
Hnrnpa2b1
Gba2
Rab9b
Terf2ip
Sema3d
Gnb4
Mgat3
Tfap2b
Raf1
Ralbp1
Mlec
Mlh3
Mllt11
Thsd4
Gjc3
Rasgef1a
Rasgef1b
Tln2
Ubxn2a
Tm9sf3
Mov10
Plk2
Zfp488
Mpv17
Tmem100
Iglon5
Lmbrd1
Tmem151b
Zfp618
Usp22
Rdh13
Reep4
Gmeb2
Msantd4
Ppap2b
Gnaq
Trak2
Gne
Gng12
Inhbb
Onecut2
Gnptab
Golga2
Oprl1
Mtss1l
Golt1b
Rictor
Gpcpd1
Rims3
Rin2
Tmod2
Ubl3
Tmtc2
Tmx4
Slc1a2
Tnf
Neurod1
Rnf128
Myo10
Myo16
Myo5a
Gprc5b
Gprc5c
Mysm1
Rnf214
Znrf1
Rnf24
Rnf38
N4bp1
Robo1
Naa50
Rorb
Rph3a
Grin1
Srgap3
Nap1l3
Nap1l4
Slc35b4
Rragb
Nav1
Kcnc1
Gtf3c4
Nbea
Nbeal1
Guf1
Ncald
Rsbn1
Ndnf
Pde10a
Kdm6b
Samd8
Herc3
Trps1
Peli2
Spen
Scd1
Tspan7
Tspyl2
Hlf
Tcf7l2
Zfp641
Klhl32
Ttc39b
Phtf2
Pi4k2a
Sema3a
Tulp4
Ildr2
Sema5a
Hprt
Hps3
Hrk
Sema6a
Sema6d
Zfp248
Snip1
Npnt
Hus1
Nptxr
Serinc3
Ube2n
Ldlr
Rasa2
Ube3b
Nr2f2
Ubr4
Zfp41
Sfrp1
Ubtf
P2ry12
Tm4sf1
Igf1r
Zfp46
Nsg2
Znfx1
Ntm
Lmnb1
Sh3rf3
Shank1
Man2a1
Sptbn2
Shroom4
Sidt1
Sik1
Syndig1
Sri
Jun
Usp6nl
Il1r1
Srp14
Slc24a2
Xiap
Lpin1
Mfhas1
Rev3l
Ski
Ogdh
Skil
Olfm1
Vegfa
Tmem47
Tmem56
Slc12a2
Stam
Stard13
Ric3
Osbpl8
Iqgap2
Steap3
Lsm6
Slc1a4
Stk40
Zfpm2
Kif21a
Kif21b
Slc8a1
Slc24a3
Slc25a12
Pak3
Stxbp5l
Itgb8
Klf12
Slc25a22
Pank1
Pros1
Papss2
Wnk1
Tmem178b
Jarid2
Prrc2b
Prrc2c
Slc30a10
Jtb
Slc31a2
Slc35f1
Pcdh17
Slc35g1
Pcdh20
Slc36a1
Pcdhac1
Kcnj10
Kcnj16
Xxylt1
Pcgf3
Yaf2
Pcnx
Slc4a8
Pdcd4
Slc6a11
Slc6a17
Slc17a7
Zbtb10
Kdm2a
Slc6a4
Kdm6a
Slc6a6
Khnyn
Kif13a
Zfp397
Trp53inp2
Pld5
Slc7a14
Peg3
Slc7a5
Prkce
Ppp2r2a
Plscr4
Zcchc2
Zcchc24
Klf7
Smad3
Zeb2
Phf14
Smarca2
Zer1
Smg7
Smoc2
Zfp120
Lrp1b
Smyd4
Snap25
Tgfbr1
Sntb2
Snx12
Tgif1
Snx30
Rapgefl1
Socs6
Soga3
Sox11
Sox2
Pld3
Pdzd2
Zhx3
Ubxn4
Sparc
Pura
Sh3pxd2b
Spryd3
Spsb4
Zyg11b
Srebf2
Poldip2
Zfp664
Reep1
Reep2
Pou4f2
Rragd
Ppargc1b
Tmem245
Slc35e2
Ppig
Ssr1
Tmem30a
Mid2
Rad9b
Lrrc3
Omg
Rhou
Them6
Ubiad1
Vsnl1
Stim2
Ptprd
Stk4
Myh9
Rnf11
Nf1
Macf1
Tanc2
Zmym2
Stxbp5
Wee1
Tnrc6b
Zmynd8
Whsc1l1
Magt1
Maml1
Suv420h1
Sv2b
Slc2a3
Map1a
Syne3
Rab6b
Syt1
Syt11
Slc35f3
Pcdhb17
Rassf2
Rab14
Mink1
Pclo
Rufy2
Taf1
Vps37a
Ywhab
Ywhae
Ywhag
Mmd
Trip4
Ost4
Sall3
Plagl1
Mob2
Sp4
Ubap2l
Zbtb9
Tnpo1
Qk
Zdhhc24
Smad5
Scn8a
Phactr3
Rab27b
Nrp2
Wwtr1
Zfp704
Tbk1
Rnf167
Tef
Tenm3
Tubb5
Zfp148
Txnip
Timp3
Sstr1
Uba1
Ralgps1
Mtmr12
Zfp449
Rhobtb3
Npr3
Ube4b
Rnf4
Prdm11
Sos1
Sp1
Slc39a9
Zfyve27
Sgcb
Tpcn1
Spire1
Nt5dc3
Zfp800
Rnf40
Pmaip1
Zfp827
Prr14l
Mtor
Synj1
Pkd2
Srrm2
Syp
Tmem57
Mtf1
Tmem28
Ralgapb
Slc11a2
Mtmr4
Zkscan1
Tsc22d1
Wdtc1
Ywhaz
Palm2
Rnf44
Tbc1d12
Wars2
Slc6a8
Trp53i11
Ttc3
Trim62
Pea15a
Trpm3
Tnks
Serinc1
Stard4
Runx2
Tnip1
Sult4a1
Paqr8
Zfp644
Tmem179
Prrg3
Tmc7
Zfp280b
Ufc1
Stam2
Senp2
Pbxip1
Pdk1
Slc38a2
Trib2
Xpr1
Trim33
Zfp275
Yipf6
Slitrk5
Zfp521
Sacm1l
Wdr83
Phf3
Wasf3
Znrf3
Trrap
Sucla2
Tsr2
Zfp947
Smad2
Ttc14
Smad4
Tmem65
Vezt
Spred1
Syn3
Zfp866
Zdhhc20
Tub
Sel1l3
Thap2
Vps37c
Strn
St8sia3
Zbtb5
Tmem164
Traf3
Rab11b
Vcan
Slc38a7
Ppp1r16b
Smad7
Zfp597
Zw10
Vhl
Usp33
Zfp655
Tspan2
Sprn
Tle4
Ulk1
Syt3
Wnt3a
Tmem184b
