# Supplementary material for: Small Extracellular Vesicles of M1-BV2 Microglia Induce Neuronal PC12 Cells Apoptosis via the Competing Endogenous Mechanism of CircRNAs
Source: Genes (Basel). 2022 Sep 8;13(9):1603. doi: 10.3390/genes13091603 (PMC9498615; doi:10.3390/genes13091603)
Supplement: Supplementary file 1 [file genes-13-01603-s001.zip › Table S2.xlsx]

## Sheet: Sheet1
Target mRNAs
Coq3
Klra2
Car5a
Wnt11
Nfatc2
Gng2
Fosl2
Cdk7
F10
Zfp354a
Mcm5
Adsl
Kpna2
Ccl9
Tle2
Il15ra
T2
Hmmr
Ncan
Spata13
Mob4
Npy1r
Cxcr2
Pnoc
Adam28
St8sia1
Prl5a1
Sco1
Spg21
D4Wsu53e
Ppih
Neurod6
Tll1
Sin3a
Elf1
Cpd
Pctp
Tnfsf10
Ptprn2
Nxph1
Hist1h1d
Il11
Plxna1
Hnrnpc
Has2
Sqstm1
Lrig1
Klc1
Polr1b
Gcm1
Ccna2
Apbb2
St6gal1
Fzd7
Gngt1
Ufd1l
Il10rb
Gata5
Taf1a
Arvcf
Morf4l1
Cirh1a
Dll3
Fxn
C3ar1
Cetn3
Alox8
Kif15
Jag2
Rnasel
Rbm34
Tet1
Sgol2
Zscan12
Bub1
Phox2b
Kl
Crx
Per2
Tnfaip6
Casz1
Tmem201
Nus1
Ccpg1
Tcea1
Limk2
Shox2
Tapbp
Otog
Vps72
Rhag
Birc5
Casp8
Olr1
Rad51d
ULK1
Rps6kb1
Slc6a2
Ptdss1
Ptp4a3
Sept11
Rp2h
Mettl2
Kctd14
Tmem41b
Krr1
Anapc16
Vwa7
Dhx8
Aqp7
Tnfrsf11a
Slfn5
Dnase2a
Krtap6-1
Hnrnpab
Mrpl40
Mbd4
Rfxank
Ppp2r3d
Slc6a20b
Loxl3
Pcdh10
Csf2ra
P2rx7
Agtrap
Sema3e
Gpr56
Tnfrsf10b
Ggps1
Lgr5
Slc23a1
B4galnt2
Stxbp4
Ppargc1a
Emc8
Timm17b
Commd8
Synj2bp
Dnajb6
Ldb3
Osr1
Lypla1
Slc35a1
Coro2a
Pin1
Ctage5
Xcr1
Taf7
Btd
Orc4
Decr2
Rbbp9
Gla
Cops7b
Rps3
Tcirg1
Azi2
Grm2
Sytl4
Mrpl17
Npas3
Mrpl15
Yme1l1
Cstf3
Pdxk
Slc39a1
Ercc4
Fbxl17
Chek2
Zpbp
Slc5a3
Nudt5
Bysl
Hpgds
Usp27x
Uevld
Slc15a1
Gsk3b
Dynll1
Dkc1
Tbx20
Astn2
B3gnt2
Sh3kbp1
Sumf1
Larp1
Paxip1
Igsf6
Onecut3
Jph1
Brat1
Plag1
Bet1l
Tspan13
Anapc11
Rpl7l1
Hsbp1l1
Pigyl
Galntl6
Aptx
Sppl2a
Esf1
Atpbd4
Tceal8
Atg10
Trp53rk
Ppp1r2
Tcf25
Plin3
Commd7
Rnf187
Zfp830
Yae1d1
Mrpl45
Pgp
Mmachc
Psmd9
Med18
Wdr85
Zfp422
Zswim6
Abhd15
Cwc25
Saysd1
Fgfr1op2
Rspry1
Spc24
Rtp4
Tiprl
Asprv1
March5
Ooep
Slx1b
Bambi
Rchy1
Tox4
Fam133b
Fam96a
Fam114a1
Ccdc167
Angel1
Synpo2l
Lrrn4cl
Nol11
Oscp1
Ociad2
Armc2
Glrx2
Wdfy1
Nmrk2
Smco1
Ddx51
Iqcg
Nkiras1
Tprkb
Prpf4
Lrch3
Cd3eap
Gtpbp3
Ttc9c
Slc35d2
Bbx
Fam86
Myl6b
Ecd
Ube2v2
Dcp2
Oip5
Medag
Cwf19l2
Rasl12
Pwwp2a
Ston2
Arhgap19
Kif24
Zfp689
Oxsm
Epg5
Ankle1
Gas2l3
Pogk
Pdp2
Mast4
Zfp949
Slc41a3
Dhdh
C2cd2l
Mtfr2
Tars2
Tmem50a
Fam83d
Pex13
Trub1
Slc37a3
Scaf11
Supt7l
Lrrc8e
Lsm11
Iars2
Ehd4
Ceacam18
Rrp1b
Slc16a10
Aida
Dzip1l
Car10
Tmem161b
Sass6
Veph1
Zfp839
Cox15
Anln
Ccrl2
Pdxdc1
Zbtb8a
Ndufaf7
Cst6
Lima1
Ubac1
Psmb11
Slc25a27
Zfp329
Nmnat3
Paqr5
Ftsjd2
Cep97
Dnal1
Zfp558
Sgms2
D14Abb1e
Ifitm7
Mau2
Ciapin1
Timmdc1
Prr3
Ing5
Zfp933
Fam227a
Mpp7
Rnf139
Ccdc138
Ppp1r14c
Cep76
Exosc4
Glt8d1
Kdelc2
Ift46
Wdr26
Arfrp1
Gje1
Mtif2
Ppfia3
Mzt1
Ago4
Mup10
Tstd3
Nxnl1
Tmem200a
Lrrc39
Prr5
H2afv
Smpd4
Ap5z1
Dstyk
Lhfpl3
Itih5
Utp23
Pus7
Fbxo22
Ndor1
Fbxo43
Gmip
Zdhhc3
Chsy3
Saal1
Dek
Cysltr1
Car5b
Gipc1
Irgm2
Mrpl19
P2ry4
Xrcc2
Rgs17
Pitpnb
Bloc1s6
Ms4a4c
Mrps14
Mrps24
Afg3l1
Akap8
Mocs1
Polr1e
Rbm14
Zfp113
Nif3l1
Gpr35
Ranbp17
Trem1
Ppp2r3c
Piwil2
Krit1
Edaradd
Rpgrip1
Siglece
Noc3l
Ctps2
Igfbpl1
Tdrd1
Tas1r3
Nedd4l
Pard6b
Dqx1
Pcdhb5
Pcdhb13
Slc28a3
Cercam
Isg20l2
Acnat1
Lrrc19
Akna
Mob3c
Ugt2b34
Depdc5
Spred3
Ido2
AI429214
Lars2
AI597468
Fam211b
Fam19a2
Xpo1
Tns4
Tecpr2
Plekhh1
Cep170b
Lrrc14b
Utp15
Asb13
Tigd5
Gnptg
Rpl31
Dcun1d1
S1pr5
Man2a2
Adarb2
Pnpla3
Tirap
Creld1
Helb
Dmbx1
Ube2j2
Ttbk2
Ptpn7
Nphs2
Peg10
Med16
Havcr2
Mlph
Ppp1r3b
Plxna4
Fktn
Tnfsf15
Tmlhe
Slc24a6
Oas3
Oas1e
Ccrl1
Acer1
Sgk3
Luc7l2
Wfdc12
Dlgap5
Cytip
Nav2
Rbm47
Zfp709
Gemin8
Zfp553
Slc39a14
Dhrs7b
Zfp959
Rprd1a
Cbwd1
Rabgap1
Pdik1l
Acsm2
Tceal1
Tifab
Abca5
Zfp931
Fam214b
Rcor3
Gpr157
Syt15
Zfp446
Lrp4
Nwd1
Itpripl2
Tmem241
Fsd1l
Pigv
Dars2
Zfp322a
Lrrc4c
Krt222
Smtnl2
Eda2r
Gramd1c
Fam161b
Cd300a
Gdpgp1
Atf7
Arsj
Mettl20
Ddx11
Slc12a8
Glt28d2
Rnf152
Rasal2
Zfp799
Mmp25
Rinl
Ss18l1
Glyctk
Slc1a7
Ubn2
Tmem88b
Ccdc169
Cass4
Mbtps2
Fitm2
Mapkap1
Tfcp2l1
Prtg
Zfp780b
Ankrd16
Rnd1
Rbm41
Tmco3
Arl4c
Dcaf12l2
Efcab4a
BC021785
BC030336
Tpte
Car9
Rbm11
BC030476
Fbxo45
Sec22c
Hist4h4
Vsig10
Stard8
Kctd11
Sec23ip
Ybey
BC003965
Scd4
Podn
Zfp563
Thoc6
BC026590
Bloc1s3
Dcun1d3
Satb2
Rwdd4a
Tigd3
Tmprss13
Zfp811
Mast3
Ttc5
Zfp617
Prss43
Pfas
Ado
Akap5
Zscan4c
Slc10a5
Pm20d2
Trim56
Mctp2
Rmi2
Bcl2l15
Ccdc32
Ctif
Ccdc78
Arl14epl
B3galtl
Zbtb2
Mtx3
Slc25a34
Opa3
Gm1587
Nxpe3
Bpifc
Ppp4r2
Dhx37
Olfr287
Mrgprb1
Camsap1
Tmtc3
Arhgef39
Fam160b2
Cxcl3
Nat14
Ccdc148
Zfp941
Tstd2
Rsad1
Slc17a8
Zfp459
Zfp874b
Skint7
Ccdc157
Wdr25
Zc3h12d
Tmem69
Mkl2
A4galt
Mdc1
AY074887
Erich1
Ldlrad2
Tubal3
9630014M24Rik
Sgpp2
Angptl7
Cdnf
Rft1
Zfp385c
Tmem132b
Ehbp1l1
Zfp882
Neurl1b
Gm4944
Gm5460
Gm6531
Mylk4
Fam169b
Gm5113
Zscan4d
Gm5531
Gm7616
Gm14137
Gm13476
Mup13
Mup14
Mup17
Mup19
Gm14326
Mup7
Mup11
Mup12
Mup15
Zfp963
Tmppe
Ostf1
Acat1
Aco1
Chrna1
Chrnb4
Alox12
Apod
Arsb
Car8
Cd28
Cd8a
Cdh1
Comt
Ctla2a
Serpina1a
Mapre1
Tcof1
Spib
Hlcs
Hbp1
Unc5a
Galnt4
Mylk
Uty
D17H6S53E
Egr2
Eif2s1
Emx2
Epb4.2
Fgf5
Fut4
Gaa
Gabra2
Gdf3
Gfpt1
Gja5
Slc2a4
Grik3
H2-T24
H2-T3
Htt
Hmgb2
Il5ra
Itgav
Kcna4
Lifr
Maoa
Mcc
Mmp12
Ncl
Slc10a1
Ntf5
Pax2
Pax6
Pfkl
Plau
Ctsa
Ptpn2
Rac2
Ret
Trim27
Sod2
Sox7
Spta1
Sptbn1
Il1rl1
Hnf1a
Tfcp2
Timp1
Timp2
Top2a
Tpmt
Trhr
Trp53
Tyr
Uba1y
Vav1
Zfp11
Pcgf2
Zfp37
Zfp42
St3gal2
Mc1r
Pde4c
Bax
Ighmbp2
0610030E20Rik
1110059G10Rik
1190002N15Rik
1200011I18Rik
1200014J11Rik
1600012H06Rik
1700052N19Rik
1810030O07Rik
2010012O05Rik
2010107G23Rik
2010109I03Rik
2310035C23Rik
2410012M07Rik
2510002D24Rik
2510009E07Rik
2510039O18Rik
2610002M06Rik
2700089E24Rik
2810006K23Rik
2810021J22Rik
2810055G20Rik
2810417H13Rik
2810474O19Rik
2900026A02Rik
4930402H24Rik
4930506M07Rik
4930539E08Rik
4930563E22Rik
4930579G24Rik
4931406C07Rik
4931406P16Rik
4931428F04Rik
4933426M11Rik
4933427D06Rik
5730455P16Rik
5730559C18Rik
6030458C11Rik
8430419L09Rik
9030617O03Rik
9230110C19Rik
9330159F19Rik
9930013L23Rik
9930021J03Rik
9930104L06Rik
A130010J15Rik
A330021E22Rik
Cox6a1
A630001G21Rik
A830018L16Rik
Aagab
Cplx2
Abca1
Cpne3
Gramd1a
Cpox
Abcd1
Creb1
Abcd4
Abce1
Abhd13
Abhd17b
Abi2
Abl2
Ablim1
Abr
alp
Apbb3
Acap2
Csf3r
Acbd5
Csnk1a1
Csnk1g1
Csnk1g3
Acot11
Acox3
Acsl3
Ctdsp2
Trim2
Ctgf
Acvr1b
Acvr2a
Adam10
Adam17
Adam19
Cul4b
Hcn1
Adamts16
Cxadr
Adar
Adarb1
Adck4
Adcy1
Adcy6
Adcyap1r1
Add3
Adi1
Adipor2
Cyth1
Hid1
Hif1a
Scamp5
Nfatc3
Hip1
Hipk3
Afap1
Aff4
Agap1
Hk2
Ago1
Agpat3
Ahcyl1
Ahcyl2
AI314180
Sdc3
Dazap2
Aicda
Ttyh3
Sec24a
Aifm1
Hook3
Ajuba
Hp1bp3
Dcun1d2
Ddhd2
Akap7
Ddn
Akap9
Ddx17
Ddx19b
Akt1
Akt3
Aldh6a1
Aldh9a1
Aldoa
Aldoc
Alg2
Defb20
Degs1
Id1
Alkbh5
Derl2
Nrarp
Dgkd
Amigo1
Amot
Amph
Dhps
Ifngr2
Dhx36
Ift88
Ank2
Ankhd1
Ankib1
Diap2
Ankrd11
Igfbp5
Dio2
Ankrd17
Ankrd29
Diras2
Igsf3
Ankrd9
Anks1
Anks1b
Dlat
Ano10
Ano6
Anp32a
Antxr1
Il10
Dll1
Ap1s2
Dmd
Ap3d1
Ap3s2
Apba1
Apc
Apcdd1
Aplp2
Odc1
App
Appl2
Dnmt3a
Doc2b
Dock4
Dok1
Arap2
Arc
Arcn1
Arf1
Arf3
Arfgef1
Dpysl5
Arglu1
Draxin
Arhgef10
Dtl
Arhgef12
Arhgef26
Dusp11
Dusp16
Dusp18
Arhgef9
Arid2
Arid4b
Irgq
Arl15
Arl5a
Dzank1
E130311K13Rik
Armcx2
Arnt
Arpc5
Arpp19
Arpp21
Echdc2
Papd7
Papola
Itsn1
Asap2
Asb1
Ednra
Efcab14
Jagn1
Cxcl11
Aspscr1
Astn1
Asxl2
Atad2
Atad3a
Atf2
Eif2ak2
Atg13
Atg16l1
Atg5
Atl3
Kcnh1
Eif2s3y
Atp1a2
Atp1b2
Atp2a2
Atp2b3
Atp2c1
Atp6ap1
Atp6v0e2
Atp7a
Atpaf2
Atrn
Atxn3
En2
AU040320
Eno2
AW549877
Axl
Enpp6
Kif1b
B230120H23Rik
B230219D22Rik
B3galt2
B3galt5
Epb4.1l1
Epb4.1l4a
Epb4.1l5
B4galnt1
Pgam5
Epha4
Bace1
Bach1
Bach2
Bahcc1
Eps8
Erbb4
Erc1
Klhl42
Bbc3
Bbs1
Knop1
Kpna4
BC017643
Kras
Ero1lb
Pigm
Etnk1
BC029214
Ets1
BC034090
Pik3c2b
Lace1
BC052040
Lamc1
Bcas3
Pik3r1
Bckdk
Bcl2l11
Bcl2l13
Lcorl
Fa2h
Fabp7
Bcl6
Bcl7a
Bcl7c
Faf2
Fam102a
Fam102b
Fam107a
Bicd2
Fam117b
Fam118a
Fam120c
Lhfpl4
Bmp2
Bmp2k
Bmp4
Bmpr1a
Bnip2
Bpnt1
Bptf
Braf
Brap
Lin28b
Fam168b
Brms1l
Brwd1
Bsdc1
Bsn
Btaf1
Btbd19
Btbd3
Fam19a1
Btg2
Lnpep
Lonrf1
Polq
Fam216b
Fam219a
C030039L03Rik
C1qa
C1ql3
Polr3k
C2cd4c
Lpp
Cab39
Cacna1e
Cacna2d1
Fam78b
Cacnb4
Cadm2
Cald1
Caln1
Calr
Camk1g
Camk2a
Camk2g
Camk2n1
Camk4
Lrrtm1
Camta1
Fbxl3
Cant1
Capn10
Capn2
Capns1
Stk11ip
Fbxo33
Luc7l3
Luzp1
Ly6e
Fbxo9
Fbxw11
Fbxw7
Zfyve27
Fcho2
Fchsd1
Fchsd2
Casc4
Fgf10
Macrod2
Zmiz1
Maf
Cav1
Cbfa2t2
Cblb
Cbln1
Cbln3
Flnb
Cbx1
Cbx2
Cbx5
Fmn2
Ccdc127
Map2
Map2k4
Fndc3a
Map3k14
Fndc9
Fnip1
Fnip2
Ccdc43
Psd3
Ccdc88a
Foxk1
Foxk2
Foxn3
Ccnc
Ccnd1
Ccnf
Ccnj
Frem2
Ctsd
Ptgfrn
Mat2a
Ccser2
Cd151
Cd164
Frmpd4
Nedd4
Ptpn11
Ptpn12
Hdgfrp3
Dkk-1
Ftsj1
Fubp1
Furin
Fus
Fut9
Fzd1
Mcl1
Cd81
Cd93
Cd99l2
Cdadc1
Cdc14b
Gabpb2
Gabra1
Mecp2
Cdc37l1
Cdc42ep3
Cdc42se1
Cdc42se2
Cdc7
Gad2
Cdh2
Gal3st3
Galnt10
Megf9
Galnt15
Cdk13
Cdk19
Dab2ip
Gas7
Cdk9
Cdkn1a
Cdr2l
Cds1
Cds2
Cebpa
Mga
Celf1
Celf2
Mgll
Celf5
Celsr2
Cend1
Gga2
Cep350
Mlf2
Cep95
Rap2a
Git2
Cfl1
Cflar
Chek1
Glmp
Glrb
Chic1
Chl1
Ubxn2a
Glul
Rbak
Nrip1
Chp1
Gm11492
Rbfox2
Rbl2
Tmcc1
Rbm22
Mprip
Mrc1
Mrfap1
Ntrk2
Ckap4
Clasp1
Tmem136
Rbms2
Gm10318
Clk1
Clmp
Cln8
Clns1a
Clp1
Msantd1
Msantd4
Gna14
Gnai1
Gnao1
Cnih4
Mtf1
Cnot6
Cnot6l
Cnr1
Cntn1
Cntn2
Cntnap1
Cntnap2
Coa3
Coa5
Mtpn
Cog3
Col4a2
Gpc1
Gpcpd1
Gpd1
Colec12
Riok3
Gpm6b
Mvb12b
Copg1
Cops2
Mycbp
Copz1
Gpr137
Rnf11
Mylip
Gpr17
Cpe
Islr2
Tnfrsf21
Cpeb2
Cpeb3
Cpeb4
Gpr89
Gprin3
Gramd1b
Rnf216
Rnf220
Cpsf2
Cramp1l
N4bp2
Grb10
Crebrf
Crebzf
Gria1
Gria3
Gria4
Crkl
Crtc1
Nacc2
Cry2
Cs
Csdc2
Grin3a
Grm1
Gsr
Csnk1e
Gtf2h2
Gtf2i
Csrnp3
Gxylt1
H2afx
Elavl2
Elavl3
Rsrc2
Rtl1
Ctnnd1
Ncoa5
Runx1
Haus2
Ctsl
Cttnbp2nl
Ndrg4
Cul1
Cux2
Trim9
Ndufs7
Ndufv1
Necab1
Hdac8
Kdelr2
Cxcl12
Heatr3
Heca
Hecw1
Cyb5d2
Heg1
Entpd7
Cyld
Cyp51
Sbno1
Hic2
Nfat5
Kitl
Scara5
Hipk1
D15Ertd621e
Nfe2l1
Nfe2l2
Nfia
D17Wsu92e
Nfib
Tspyl1
Scn1a
D430041D05Rik
Scn2a1
Scn4b
Nhsl1
D630045J12Rik
Nid2
Hmgcll1
Dab1
Sdcbp
Sdccag3
Homer1
Dbx2
Piga
Sec63
Dcbld2
Tulp3
Sema4d
Tex264
Nol10
Ddit4
Hsd17b10
Hspa13
Npat
Hspg2
Htr5a
Sept3
Sept8
Ddx3x
Ddx3y
Hyal1
Ddx52
Serinc3
Ube2n
Ube2q1
Ube2ql1
Iba57
Nr1d2
Dennd5b
Setd7
Sez6
Dgcr2
Nras
Ubr4
Dgki
Dhcr24
Dhcr7
Nrep
Ifnar1
Sfxn4
Spag9
Igdcc4
Dicer1
Dip2a
Dip2b
Sh3d19
Ikbkap
Ikbkg
Dlg2
Dlg5
Shisa6
Usp15
Usp22
Usp3
Dmxl1
Dmxl2
Usp45
Usp48
Fam49b
Vamp3
Il6st
Il7r
Ogdh
Ildr2
Dnm1
Dnm1l
Impad1
Ina
Dot1l
Inip
Dpp8
Inpp5b
Dpy19l3
Dpysl2
Slc12a2
Insig2
Vps26a
Osbp2
Osbpl2
Stat1
Intu
Osbpl8
Ip6k1
Ipcef1
Ipo9
Otud7b
Dync1li2
Slc22a17
Slc22a23
Stradb
Fem1b
Lysmd4
Lzts3
E2f1
Eaf1
Ebna1bp2
Pank1
Wfs1
Papolg
Edem1
Itsn2
Iws1
Eef2k
Slc27a1
Wnk1
Efna5
Efnb2
Efr3b
Slc30a4
Slc30a7
Egr1
Kansl3
Kbtbd2
Kbtbd8
Kcnc1
Kcnc2
Kcnc3
Kcnh7
Eif4g2
Eif5a
Kcnj2
Kcnj3
Elf2
Elfn1
Elfn2
Elk1
Kcnk1
Elmo1
Elmod2
Elovl2
Elovl5
Kcnma1
Ndfip2
Elovl6
Kcnv1
Elovl7
Emc10
Pde7b
Kctd7
Eml1
Nefh
Hdx
Kdm2a
Pdk1
Entpd6
Ep300
Kif5b
Kifap3
Kit
Pfn2
Slc9a2
Epha7
Ephb1
Ephb2
Ephb3
Klhl2
Eps15
Klhl21
Klhl24
Erc2
Klhl5
Ercc6
Phtf2
Zfhx3
Kpnb1
Krba1
Pigq
Smim20
Ksr2
Sema4b
L1cam
Etv5
Laptm4a
Snhg11
Pim3
Extl2
Extl3
Snph
Ezh1
Ezh2
F3
Snx27
Fadd
Thsd7b
Lef1
Lfng
Lhx1
Fam129a
Fam134a
Fam134c
Plekha2
Limch1
Nrsn1
Speer4b
Lix1
Spock2
Lman1
Lmf2
Zfp605
Fam198b
Fam210a
Fam210b
Pofut1
Poglut1
Lonrf3
Srgap3
Polr3f
Polr3gl
Pom121
Lpl
Fam63b
Srsf4
Pparg
Msl1
Lrch1
Fam76b
Lrp11
Ppm1f
Ppm1k
Fat2
Fat3
Gnl3l
Lrrc55
Fbxl14
Fbxl16
Gpatch8
Stat3
Lsamp
Fbxo11
Fbxo18
Fbxo21
Stk38
Stk39
Prickle2
Prkaa1
Prkab1
Lyrm9
Wdr37
Fem1c
Gpr63
Macf1
Zmat3
Gprc5c
Tnrc6a
Stxbp5
Stxbp5l
Prnp
Ficd
Fign
Magt1
Fkbp1a
Fkbp1b
Flrt1
Flrt2
Sv2b
Fmnl2
Fn1
Fnbp1
Napb
Map3k5
Map3k7
Syt1
Map4
Map4k2
Prune2
Map7d1
Mapk14
Psip1
Mapk6
Syt2
Syt6
Foxp1
March8
Pten
March9
Kcnk6
Marcksl1
Pcyt1b
Tbc1d13
Mbp
Ptprd
Tbc1d22b
Tbc1d23
Ptprg
Ptprj
Ptprm
Kif5a
Mcm7
Pttg1ip
Pum1
Gab1
Gabbr2
Gabpb1
Mdh2
Mdm4
Gabrb2
Gabrb3
Gabrg3
Med26
Mef2a
Mef2c
Rab11fip4
Tcf4
Rab12
Galnt7
Mesdc2
Met
Hnrnpa1
Sdc2
Phyhip
Zfand4
Smarcd1
Kmt2c
Sec14l1
Gcnt1
Mfrp
Mgat4a
Gfod1
Senp5
Ralgapa2
Ralgds
Rad1
Mlec
Rap1gap2
Rap1gds1
Mllt11
Serinc1
Rapgef6
Mlxip
Rasa1
Ids
Mmp15
Mmp16
Mmp17
Glb1
Glcci1
Glce
Rasgef1a
Tinf2
Rasgrp3
Plch1
Mob1a
Mob1b
Gls
Rassf4
Tln2
Rb1
Rbfox3
Zfp462
Rbm33
Mpv17
Gm15800
Rbm39
Nsmf
Lmbrd1
Tmem135
Six2
Nucks1
Rc3h1
Nudt19
Mrpl35
Gm608
Rdh13
Gmeb1
Reep4
Il1r1
Il1rap
Narf
Srprb
Ppap2b
Uvssa
Gnaq
Tmem245
Gnb4
Gne
Gng12
Tmem28
Gng4
Gng7
Vegfa
Slc10a4
Gns
Rhobtb3
Oprl1
Golm1
Ppp1r9b
Lrrk2
Gpam
Rictor
Tmod1
Tmod2
Gpd1l
Irak1
Tmtc1
Tmx4
Rnaseh2c
Rnf138
Kif21a
Rnf144a
Myo10
Myo1c
Gpr68
Rnf157
Gprc5b
Mysm1
Itgb1
Rnf213
Rnf24
Tnrc6b
N4bp1
N4bp2l2
Pappa
Naa40
Slc25a51
Gria2
Rora
Tor1aip2
Nanog
Slc31a1
Pbrm1
Rragc
Nav1
Trak2
Rrp1
Nbea
Ncam1
Rsbn1
Rsbn1l
Rsf1
Kcnj10
Trim25
Rtn4ip1
Rufy2
Pcp4l1
Rundc3b
Slc44a5
Ncs1
Kcnq2
Pde10a
Ryr2
Trip12
Sertad2
Pdgfrb
Sall1
Neto2
Kdm6b
Samd8
Slc7a1
Nrcam
Neurod1
Sash1
Trpc3
Herpud2
Nf1
Nf2
Kif3b
Sc5d
Tsn
Scamp3
Spen
Tbl1xr1
Scd1
Scd2
Klf13
Tspan7
Nfix
Ttc14
Scn3b
Tomm34
Hmg20a
Zeb2
Scp2
Scrn1
Nipa2
Phlpp1
Ttpal
Ttyh1
Nkrf
Mfap3l
Nlgn3
Sema3c
Sema4a
Tex2
Sema4f
Sema4g
Smyd4
Zfp217
Hsbp1
Hsd11b1
Sepp1
Snx12
Zfp260
Nploc4
Huwe1
Nptn
Nptx1
Socs6
Serpinf1
Nr2c2
Lgalsl
Slc1a1
Sez6l
Sf3b3
Zfp40
Ubr3
Ubtf
Nrgn
Nrp2
Plekho2
Plp1
Slc24a3
Tnpo1
Igfbp7
Sgtb
Iglon5
Sh3bgrl
Nts
Nudcd3
Nudt11
Nudt18
Lnp
Shh
Tomm40
Sptbn2
Usp25
Parp14
Srcin1
Usp40
Sigmar1
Prrg3
Jun
Slc15a4
Sirt1
Vamp2
Slc35e1
Ska3
Trank1
Skil
Ogfod1
Mid2
Rhbdd2
Mtif3
Lrrc58
Opcml
Insm1
Ppp1r9a
Lrrn3
Slc16a9
Stau2
Pptc7
Lsm6
Wasf2
Slc1a4
Stom
Strbp
Pabpc5
Slc23a2
Padi2
Slc24a2
Pafah1b1
Pafah1b2
Itgb8
Itm2c
Itpa
Slc25a46
Paqr4
Paqr8
Jarid2
Prrc2b
Prrc2c
Slc30a1
Reep2
Kalrn
Lpin1
Pccb
Ppfia1
Syt11
Pcdh20
Slc36a1
Pcdhac1
Lrrc3
Kcnj16
Pcdhga11
Pik3r3
Mapre3
Xrn1
Slc39a3
Slc3a2
Pcnx
Slc43a2
Lats2
Slc44a2
Taf1
Ybx1
Ythdf3
Ptp4a2
Slc6a17
Rasal1
Zbtb10
Slc6a8
Kif16b
Zbtb41
Sart1
Zfpm2
Plec
Tlr4
Zhx3
Pea15a
Zbtb7a
Kif5c
Pvr
Zc3hav1l
Klf10
Znfx1
Pgm2l1
Klf7
Klf8
Klf9
Pgrmc2
Klhdc7a
Klhl20
Phactr2
Smad9
Tcp11l1
Phf3
Phf6
Phka1
Scrt2
Pkd2
Rapgef4
Tef
Tubb5
Rragd
Smoc2
Rfx5
Slc35e2
[truncated: 322 more rows]
